# Supplementary material for: Meloidogyne incognita population control and nutritional status and productivity of Thompson seedless grapevines managed with different treatments
Source: PLoS One. 2020 Oct 6;15(10):e0239993. doi: 10.1371/journal.pone.0239993 (PMC7537898; doi:10.1371/journal.pone.0239993)
Supplement: S1 Data — (XLSX) [file pone.0239993.s001.xlsx]

## Sheet: Table1
Table 1.Physical and chemical properties of the experimental vineyard soil
	Physical properties				Chemical properties
	Soil fraction (%)			CaCO3 (%)	pH	EC	Cations (mEq/L)				Anions (mEq/L)			C.E.C (mEq/100 g)	OM
	Sand	Silt	Clay			(dS/cm)	Na+	K+	Ca2+	Mg2+	Cl–	HCO3–	SO42–		(%)
	92.5	4.2	3.3	2.65	7.85	1.95	12.5	0.15	3.5	2.85	11.5	3.2	4.3	2.96	0.28

## Sheet: Data for Table2
1st Season-2018										2nd Season-2019
	(Pi)-2017				(Pf)-2018						(Pi)-2018				(Pf)-2019
Treatment	G./gm	EM/gm	J2-(Pi)		G./gm	EM/gm	J2-(Pf)	Rf (Pf/Pi)		Treatment	G./gm	EM/gm	J2-(Pf)		G./gm	EM/gm	J2--(Pf)--S2	Rf (Pf/Pi)
Mi(Ct)	10.3	6.8	5370		13.9	12.4	9227	1.71825		Mi(Ct)	13.9	12.4	9227		16.1	16.6	10454	1.13298
Mi(Ct)	9.6	8.7	4811		10.9	11.9	9397	1.95323		Mi(Ct)	10.9	11.9	9397		16.5	16.1	10792	1.14845
Mi(Ct)	9.8	8.2	4367		11.8	8.3	8651	1.98099		Mi(Ct)	11.8	8.3	8651		18.9	11.2	10175	1.17616
Mi(Ct)	9.6	6.7	5989		11.5	11.9	8742	1.45968		Mi(Ct)	11.5	11.9	8742		15.1	16.1	11237	1.2854
Mi(Ct)	10.2	9.4	6370		14.1	11.1	10174	1.59717		Mi(Ct)	14.1	11.1	10174		19.4	15.1	12065	1.18587
Means	9.9	7.96	5381.4		12.44	11.12	9238.2	1.74187		Means	12.44	11.12	9238.2		17.2	15.02	10944.6	1.18577
B. megaterium	10.7	6.6	5182		4.5	3.2	4591	0.885951		B. megaterium	4.5	3.2	4591		1.5	1.6	1654	0.36027
B. megaterium	9.6	6.9	5391		4.6	3.9	4418	0.819514		B. megaterium	4.6	3.9	4418		1.8	1.4	1614	0.365324
B. megaterium	10.6	8.2	5098		4.6	5.6	4237	0.83111		B. megaterium	4.6	5.6	4237		2.4	1.8	1463	0.345291
B. megaterium	10.7	6.7	4963		4.1	2.7	4563	0.919404		B. megaterium	4.1	2.7	4563		1.9	1.3	1694	0.371247
B. megaterium	8.1	8.4	5112		3.8	4.5	4787	0.936424		B. megaterium	3.8	4.5	4787		1.4	1.2	1609	0.336119
Means	9.94	7.36	5149.2		4.32	3.98	4519.2	0.878481		Means	4.32	3.98	4519.2		1.8	1.46	1606.8	0.35565
H3BO3	6.4	8.9	5653		1.6	1.3	1857	0.328498		H3BO3	1.6	1.3	1857		0.4	0.5	209	0.112547
H3BO3	18.5	9.2	5788		4.1	3.9	1976	0.341396		H3BO3	4.1	3.9	1976		0.8	0.9	284	0.143725
H3BO3	12.2	9.6	5273		3.1	3.1	1695	0.321449		H3BO3	3.1	3.1	1695		0.7	0.6	187	0.110324
H3BO3	6.4	6.9	5982		1.5	1.4	1888	0.315614		H3BO3	1.5	1.4	1888		0.5	0.4	247	0.130826
H3BO3	10.4	9.3	5569		2.8	2.7	1873	0.336326		H3BO3	2.8	2.7	1873		0.4	0.5	264	0.14095
Means	10.78	8.78	5653		2.62	2.48	1857.8	0.328657		Means	2.62	2.48	1857.8		0.56	0.58	238.2	0.127675
H3BO3+ Ca(NO3)2	5.8	6.2	5237		4.6	5.3	4907	0.936987		H3BO3+ Ca(NO3)2	4.6	5.3	4907		3.8	2.3	2073	0.422458
H3BO3+ Ca(NO3)2	8.5	7.5	5547		6.4	4.6	5119	0.922841		H3BO3+ Ca(NO3)2	6.4	4.6	5119		3.2	1.8	2191	0.428013
H3BO3+ Ca(NO3)2	13.8	7.9	6178		6.3	4.9	5853	0.947394		H3BO3+ Ca(NO3)2	6.3	4.9	5853		3.1	2.5	2418	0.413121
H3BO3+ Ca(NO3)2	7.2	5.2	5019		5.3	5.1	4829	0.962144		H3BO3+ Ca(NO3)2	5.3	5.1	4829		2.5	2.9	1843	0.381653
H3BO3+ Ca(NO3)2	14.2	8.4	4931		8.1	5.6	4382	0.888664		H3BO3+ Ca(NO3)2	8.1	5.6	4382		2.1	3.3	1597	0.364445
Means	9.9	7.04	5382.4		6.14	5.1	5018	0.931606		Means	6.14	5.1	5018		2.94	2.56	2024.4	0.401938
H3BO3 + Chitosan	10.3	7.4	4806		3.5	3.4	3984	0.828964		H3BO3 + Chitosan	3.5	3.4	3984		1.4	1.1	985	0.247239
H3BO3 + Chitosan	10.4	8.9	5649		3.6	3.8	4276	0.756948		H3BO3 + Chitosan	3.6	3.8	4276		1.4	1.3	997	0.233162
H3BO3 + Chitosan	13.2	8.2	5207		6.9	5.9	5138	0.986749		H3BO3 + Chitosan	6.9	5.9	5138		1.9	1.7	1039	0.202219
H3BO3 + Chitosan	10.3	7.7	4277		3.8	2.8	3184	0.744447		H3BO3 + Chitosan	3.8	2.8	3184		1.8	1.2	953	0.299309
H3BO3 + Chitosan	11.6	8.4	4181		4.9	4.3	3412	0.816073		H3BO3 + Chitosan	4.9	4.3	3412		1.7	1.3	964	0.282532
Means	11.16	8.12	4824		4.54	4.04	3998.8	0.826636		Means	4.54	4.04	3998.8		1.64	1.32	987.6	0.252892
Oxamyl	10	6.4	4986		2	1.3	1348	0.270357		Oxamyl	2	1.3	1348		0.2	0.2	114	0.0845697
Oxamyl	10.6	6.6	4866		2.6	1.8	1293	0.265721		Oxamyl	2.6	1.8	1293		0.5	0.2	94	0.0726991
Oxamyl	11.8	7.2	5127		2.4	1.9	1459	0.284572		Oxamyl	2.4	1.9	1459		0.4	0.3	229	0.156957
Oxamyl	7.6	6.7	5410		1.5	1.7	1473	0.272274		Oxamyl	1.5	1.7	1473		0.2	0.1	179	0.121521
Oxamyl	9.4	9.4	4492		2.7	2	1271	0.282947		Oxamyl	2.7	2	1271		0.2	0.3	92	0.0723839
Means	9.88	7.26	4976.2		2.24	1.74	1368.8	0.275174		Means	2.24	1.74	1368.8		0.3	0.22	141.6	0.101626
Table 2.Meloidogyne incognita density parameters in naturally infested vineyard soils subjected to different treatments
Treatment	Initial counts (2017)			Final counts 1st season (2018)
	G	EM	J2 (Pi)	G	R	EM	R	J2 (Pf)	R
Mi(Ct)	9.9	7.96	5381.4	12.44 a	-	11.12 a	-	9238.2 a	-
B. megaterium	9.94	7.36	5149.2	4.32 c	65.41	3.98 b	61.29	4519.2 bc	48.88
H3BO3	10.78	8.78	5653	2.62 d	80.66	2.48 c	79.78	1857.8 d	80.86
H3BO3+ Ca(NO3)2	9.9	7.04	5382.4	6.14 b	50.64	5.1 b	48.14	5018 b	45.69
H3BO3+ chitosan	11.16	8.12	4824	4.54 c	67.63	4.04 b	64.38	3998.8 c	51.71
Oxamyl	9.88	7.26	4976.2	2.24 d	81.96	1.74 c	82.84	1368.8 d	83.98
L.S.D0.05				1.4595		1.3939		612.26
	Initial counts (2018)			Final counts 2nd season (2019)
Mi(Ct)	12.44	11.12	9238.2	17.2 a	-	15.02 a	-	10944.6 a	-
B. megaterium	4.32	3.98	4519.2	1.80 c	69.86	1.46 bc	72.84	1606.8 b	69.99
H3BO3	2.62	2.48	1857.8	0.56 de	84.54	0.58 cd	82.69	238.2 d	89.18
H3BO3+ Ca(NO3)2	6.14	5.1	5018	2.94 b	65.37	2.56 b	62.84	2024.4 b	65.95
H3BO3+ chitosan	4.54	4.04	3998.8	1.64 cd	73.87	1.32 cd	75.81	987.6 c	79.15
Oxamyl	2.24	1.74	1368.8	0.30 e	90.31	0.22 d	90.64	141.6 d	91.27
L.S.D0.05				1.0861		1.2313		434.04

## Sheet: Data for Fig1
Fig 1. Meloidogyne incognita reproduction factor (Rf) in naturally infested vineyard soils subjected to different treatments
												Treatment	1st season (2018)		2nd season (2019)
													Rf	R% (2018)	Rf	R% (2019)
												Mi(Ct)	1.742 a	0	1.188 a	0
												Oxamyl	0.274 c	84.2023	0.100 d	91.4296
												B. megaterium	0.880 b	49.5667	0.358 b	70.0069
												H3BO3	0.330 c	81.1319	0.126 d	89.2328
												H3BO3+ Ca(NO3)2	0.932 b	46.5168	0.400 b	66.1033
												H3BO3+ chitosan	0.828 b	52.5431	0.252 c	78.6728
												L.S.D0.05	0.1342		0.0482

## Sheet: Data for Fig2
Fig 2. Relative nematicidal efficacy of different treatments
										Treatment	1st season (2018)		2nd season (2019)
											Rf	RNE (%)	Rf	RNE (%)
										Oxamyl	0.274		0.1
										B. megaterium	0.88	31.1364	0.358	27.933
										H3BO3	0.33	83.0303	0.126	79.3651
										H3BO3+ Ca(NO3)2	0.932	29.3991	0.4	25
										H3BO3+ chitosan	0.828	33.0918	0.252	39.6825

## Sheet: Data for Table3
1st Season-2018										2nd Season-2019
Treatment	N	P	K	Ca	Mg	Fe	B	Total chlorophyll		Treatment	N	P	K	Ca	Mg	Fe	B	Total chlorophyll
Mi(Ct)	1.77	0.16	0.99	2.08	0.4	124	19	23.45		Mi(Ct)	1.65	0.14	0.99	2.01	0.38	118	20	23.45
Mi(Ct)	1.75	0.15	1.12	2.1	0.38	122	20	23.94		Mi(Ct)	1.66	0.15	0.98	2.03	0.38	116	20	23.38
Mi(Ct)	1.74	0.15	1.11	2.06	0.42	120	20	24.56		Mi(Ct)	1.69	0.15	0.96	2.06	0.39	119	18	22.95
Mi(Ct)	1.78	0.15	1.12	2.1	0.42	123	23	23.67		Mi(Ct)	1.63	0.15	0.88	2.05	0.39	114	18	23.65
Mi(Ct)	1.75	0.16	1.1	2.08	0.4	124	22	24.62		Mi(Ct)	1.7	0.14	0.95	2.04	0.4	118	20	24
Means	1.758	0.154	1.088	2.084	0.404	122.6	20.8	24.048		Means	1.666	0.146	0.952	2.038	0.388	117	19.2	23.486
B. megaterium	1.99	0.2	1.2	2.32	0.55	145	27	27.32		B. megaterium	2.1	0.23	1.4	2.55	0.72	170	33	35.66
B. megaterium	1.98	0.2	1.2	2.34	0.52	145	27	27.45		B. megaterium	2.2	0.22	1.39	2.65	0.72	165	32	33.76
B. megaterium	1.96	0.2	1.18	2.36	0.52	146	28	27.23		B. megaterium	2.18	0.22	1.42	2.54	0.68	170	32	35.95
B. megaterium	1.98	0.21	1.2	2.35	0.52	146	26	27.67		B. megaterium	2.2	0.21	1.4	2.5	0.74	168	33	33.85
B. megaterium	1.97	0.2	1.2	2.34	0.55	144	27	27.45		B. megaterium	2.18	0.23	1.4	2.45	0.74	168	34	32.68
Means	1.976	0.202	1.196	2.342	0.532	145.2	27	27.424		Means	2.172	0.222	1.402	2.538	0.72	168.2	32.8	34.38
H3BO3	2.38	0.29	1.45	2.65	0.79	190	40	38.33		H3BO3	1.95	0.19	1.16	2.2	0.54	140	89	27.66
H3BO3	2.31	0.29	1.44	2.65	0.78	185	39	37.63		H3BO3	1.95	0.18	1.18	2.38	0.54	145	95	27.34
H3BO3	2.42	0.27	1.55	2.68	0.78	182	39	36.78		H3BO3	1.98	0.18	1.18	2.38	0.58	143	87	28.21
H3BO3	2.39	0.29	1.43	2.64	0.79	188	40	34.89		H3BO3	1.98	0.18	1.14	2.28	0.58	142	86	27.45
H3BO3	2.32	0.29	1.35	2.68	0.78	190	40	36.65		H3BO3	1.95	0.18	1.12	2.32	0.56	146	92	26.96
Means	2.364	0.286	1.444	2.66	0.784	187	39.6	36.856		Means	1.962	0.182	1.156	2.312	0.56	143.2	89.8	27.524
H3BO3+ Ca(NO3)2	1.98	0.21	1.22	2.4	0.55	148	33	27.74		H3BO3+ Ca(NO3)2	2.22	0.25	1.44	2.58	0.75	170	35	35.34
H3BO3+ Ca(NO3)2	2.1	0.22	1.22	2.4	0.52	149	33	27.45		H3BO3+ Ca(NO3)2	2.2	0.26	1.45	2.52	0.74	168	33	34.67
H3BO3+ Ca(NO3)2	1.99	0.22	1.27	2.38	0.62	159	34	28.97		H3BO3+ Ca(NO3)2	2.28	0.25	1.42	2.58	0.75	170	34	34.54
H3BO3+ Ca(NO3)2	1.98	0.21	1.23	2.42	0.65	154	34	28.87		H3BO3+ Ca(NO3)2	2.2	0.27	1.42	2.54	0.72	166	33	35.32
H3BO3+ Ca(NO3)2	2.1	0.21	1.25	2.41	0.56	158	34	27.93		H3BO3+ Ca(NO3)2	2.3	0.26	1.42	2.55	0.72	168	36	32.23
Means	2.03	0.214	1.238	2.402	0.58	153.6	33.6	28.192		Means	2.24	0.258	1.43	2.554	0.736	168.4	34.2	34.42
H3BO3 + Chitosan	2.18	0.26	1.33	2.55	0.72	175	36	32.33		H3BO3 + Chitosan	2.38	0.26	1.49	2.85	0.78	178	39	37.22
H3BO3 + Chitosan	2.2	0.29	1.38	2.52	0.65	173	35	33.45		H3BO3 + Chitosan	2.42	0.29	1.48	2.77	0.76	179	38	36.43
H3BO3 + Chitosan	2.17	0.27	1.29	2.56	0.68	177	34	30.23		H3BO3 + Chitosan	2.42	0.27	1.49	2.87	0.75	170	39	36.78
H3BO3 + Chitosan	2.11	0.26	1.29	2.45	0.66	173	36	30.47		H3BO3 + Chitosan	2.39	0.26	1.48	2.78	0.74	175	40	36.45
H3BO3 + Chitosan	2.1	0.29	1.32	2.65	0.64	170	37	32.68		H3BO3 + Chitosan	2.4	0.29	1.49	2.85	0.75	178	39	36.65
Means	2.152	0.274	1.322	2.546	0.67	173.6	35.6	31.832		Means	2.402	0.274	1.486	2.824	0.756	176	39	36.706
Oxamyl	1.85	0.19	1.12	2.26	0.45	140	25	26.9		Oxamyl	1.98	0.2	1.2	2.55	0.65	150	29	32.23
Oxamyl	1.91	0.19	1.14	2.29	0.52	142	24	26.85		Oxamyl	1.97	0.2	1.23	2.52	0.62	155	31	31.45
Oxamyl	1.92	0.18	1.12	2.28	0.5	142	26	26.9		Oxamyl	1.95	0.2	1.22	2.48	0.64	154	31	31.48
Oxamyl	1.98	0.18	1.1	2.25	0.5	141	24	26.85		Oxamyl	1.96	0.2	1.27	2.42	0.62	152	31	32.21
Oxamyl	1.95	0.19	1.14	2.27	0.53	142	26	26.98		Oxamyl	2.1	0.2	1.28	2.45	0.6	154	29	31.46
Means	1.922	0.186	1.124	2.27	0.5	141.4	25	26.896		Means	1.992	0.2	1.24	2.484	0.626	153	30.2	31.766
Table 3.Nutrient concentrations in leaf petioles and leaf total chlorophyll in Thompson seedless grapevines subjected to different treatments for controlling Meloidogyne incognita
		Treatment		1st season (2018)
				N		P		K		Ca		Mg		Fe	B	Total chlorophyll
				(%)										(ppm)		(SPAD)
		Mi(Ct)			1.76 e		0.15 f		1.09 d		2.08 f		0.40 e	122.6 f	20.8 f	24.05 e
		B. megaterium			1.98 cd		0.20 d		1.20 c		2.34 d		0.53 d	145.2 d	27.0 d	27.42 cd
		H3BO3			2.36 a		0.29 a		1.44 a		2.66 a		0.78 a	187.0 a	39.6 a	36.86 a
		H3BO3+ Ca(NO3)2			2.03 c		0.21 c		1.24 c		2.40 c		0.58 c	153.6 c	33.6 c	28.19 c
		H3BO3 + chitosan			2.15 b		0.27 b		1.32 b		2.55 b		0.67 b	173.6 b	35.6 b	31.83 b
		Oxamyl			1.92 d		0.19 e		1.12 d		2.27 e		0.5 d	141.4 e	25.0 e	26.90 d
		L.S.D0.05			0.0561		0.0109		0.0542		0.0431		0.0391	3.7074	1.3162	1.1242
			2nd season (2019)
		Mi(Ct)			1.67 e		0.15 f		0.95 e		2.04 e		0.39 e	117.0 e	19.2 e	23.49 e
		B. megaterium			2.17 c		0.22 c		1.40 b		2.54 bc		0.72 b	168.2 b	32.8 c	34.38 b
		H3BO3			1.96 d		0.18 e		1.16 d		2.31 d		0.56 d	143.2 d	89.8 a	27.52 d
		H3BO3+ Ca(NO3)2			2.24 b		0.26 b		1.43 b		2.55 b		0.73 ab	168.4 b	34.2 c	34.42 b
		H3BO3 + chitosan			2.40 a		0.27 a		1.49 a		2.82 a		0.76 a	176.0 a	39.0 b	36.71 a
		Oxamyl			1.99 d		0.20 d		1.24 c		2.48 c		0.63 c	153.0 c	30.2 d	31.77 c
		L.S.D0.05			0.0617		0.0109		0.0528		0.0696		0.0233	3.1974	2.8845	1.0898

## Sheet: Data for Fig3
1st Season-2018						2nd Season-2019
Treatment	Bud burst (%)	Bud fertility (%)	Fruiting coefficient (%)	Yield (kg/vine)		Treatment	Bud burst (%)	Bud fertility (%)	Fruiting coefficient (%)	Yield (kg/vine)
Mi(Ct)	56.1224	9.18367	16.3636	3.096		Mi(Ct)	45.9184	4.08163	8.88889	1.256
Mi(Ct)	53.0612	8.16327	15.3846	2.664		Mi(Ct)	46.9388	5.10204	10.8696	1.56
Mi(Ct)	54.0816	8.16327	15.0943	2.56		Mi(Ct)	47.9592	5.10204	10.6383	8.2
Mi(Ct)	55.102	8.16327	14.8148	3.048		Mi(Ct)	48.9796	4.08163	8.33333	1.248
Mi(Ct)	57.1429	9.18367	16.0714	2.952		Mi(Ct)	48.9796	5.10204	10.4167	1.56
Means	55.102	8.57143	15.5458	2.864		Means	47.7551	4.69388	9.82935	2.7648
B. megaterium	66.3265	10.2041	15.3846	3.75		B. megaterium	69.3878	14.2857	20.5882	5.81
B. megaterium	66.3265	11.2245	16.9231	4.07		B. megaterium	67.3469	12.2449	18.1818	4.92
B. megaterium	64.2857	10.2041	15.873	3.8		B. megaterium	69.3878	12.2449	17.6471	8.2
B. megaterium	65.3061	10.2041	15.625	3.8		B. megaterium	70.4082	13.2653	18.8406	5.2
B. megaterium	64.2857	11.2245	17.4603	4.18		B. megaterium	68.3673	15.3061	22.3881	6.225
Means	65.3061	10.6122	16.2532	3.92		Means	68.9796	13.4694	19.5292	6.071
H3BO3	93.8776	18.3673	19.5652	10.62		H3BO3	73.4694	15.3061	20.8333	7.8
H3BO3	91.8367	19.3878	21.1111	10.83		H3BO3	72.449	15.3061	21.1268	7.65
H3BO3	89.7959	18.3673	20.4545	10.44		H3BO3	72.449	14.2857	19.7183	8.2
H3BO3	89.7959	17.3469	19.3182	9.18		H3BO3	71.4286	15.3061	21.4286	7.5
H3BO3	91.8367	19.3878	21.1111	10.64		H3BO3	71.4286	15.3061	21.4286	7.8
Means	91.4286	18.5714	20.312	10.342		Means	72.2449	15.102	20.9071	7.79
H3BO3+ Ca(NO3)2	69.3878	11.2245	16.1765	4.51		H3BO3+ Ca(NO3)2	59.1837	11.2245	18.9655	4.51
H3BO3+ Ca(NO3)2	73.4694	10.2041	13.8889	4.15		H3BO3+ Ca(NO3)2	60.2041	11.2245	18.6441	4.62
H3BO3+ Ca(NO3)2	74.4898	10.2041	13.6986	4.1		H3BO3+ Ca(NO3)2	60.2041	11.2245	18.6441	8.2
H3BO3+ Ca(NO3)2	76.5306	10.2041	13.3333	4		H3BO3+ Ca(NO3)2	56.1224	11.2245	20	4.4
H3BO3+ Ca(NO3)2	73.4694	11.2245	15.2778	4.51		H3BO3+ Ca(NO3)2	60.2041	11.2245	18.6441	4.4
Means	73.4694	10.6122	14.475	4.254		Means	59.1837	11.2245	18.9795	5.226
H3BO3 + Chitosan	77.551	13.2653	17.1053	6.175		H3BO3 + Chitosan	79.5918	16.3265	20.5128	8.72
H3BO3 + Chitosan	75.5102	12.2449	16.2162	5.76		H3BO3 + Chitosan	76.5306	16.3265	21.3333	8.88
H3BO3 + Chitosan	76.5306	13.2653	17.3333	6.305		H3BO3 + Chitosan	77.551	17.3469	22.3684	8.2
H3BO3 + Chitosan	77.551	13.2653	17.1053	6.11		H3BO3 + Chitosan	79.5918	16.3265	20.5128	8.64
H3BO3 + Chitosan	80.6122	12.2449	15.1899	5.52		H3BO3 + Chitosan	77.551	16.3265	21.0526	8.64
Means	77.551	12.8571	16.59	5.974		Means	78.1633	16.5306	21.156	8.616
Oxamyl	85.7143	15.3061	17.8571	7.8		Oxamyl	86.7347	18.3673	21.1765	10.71
Oxamyl	83.6735	15.3061	18.2927	7.65		Oxamyl	83.6735	18.3673	21.9512	10.8
Oxamyl	85.7143	14.2857	16.6667	7.28		Oxamyl	86.7347	17.3469	20	8.2
Oxamyl	85.7143	15.3061	17.8571	7.5		Oxamyl	86.7347	18.3673	21.1765	10.62
Oxamyl	83.6735	14.2857	17.0732	7.28		Oxamyl	86.7347	17.3469	20	9.86
Means	84.898	14.898	17.5494	7.502		Means	86.1224	17.9592	20.8608	10.038
Fig 3. Effect of different treatments on the reproductive performance and yield of Thompson seedless grapevines
	(A) Bud burst (%), (B) Bud fertility (%), (C) Fruiting coefficient (%), and (D) Yield (kg/vine)
						Treatments	Bud behavior						(kg/vine)Yield
							Bud burst (%)		Bud fertility (%)		Fruiting coefficient (%)
							1st Season-2018	2nd Season-2019	1st Season-2018	2nd Season-2019	1st Season-2018	2nd Season-2019	1st Season-2018	2nd Season-2019
						Mi(Ct)	55.1	47.76	8.57	4.69	15.55	9.83	2.86	2.77
						B. megaterium	65.31	68.98	10.61	13.47	16.25	19.53	3.92	6.07
						H3BO3	91.43	72.24	18.57	15.1	20.31	20.91	10.34	7.79
						H3BO3+ Ca(NO3)2	73.47	59.18	10.61	11.22	14.48	18.98	4.25	5.23
						H3BO3+ chitosan	77.55	78.16	12.86	16.53	16.59	21.16	5.97	8.62
						Oxamyl	84.9	86.12	14.9	17.96	17.55	20.86	7.5	10.04
						L.S.D0.05	2.2748	2.456	0.8065	0.8935	1.1452	2.4491	0.4615	2.0111

## Sheet: Data for Fig4
1st Season-2018					2nd Season-2019
Treatment	TSS (%)	Acidity (%)	TSS/acidity ratio		Treatment	TSS (%)	Acidity (%)	TSS/acidity ratio
Mi(Ct)	19.1	0.79	24.1772		Mi(Ct)	18.6	0.79	23.5443
Mi(Ct)	19.3	0.79	24.4304		Mi(Ct)	18.5	0.79	23.4177
Mi(Ct)	19	0.77	24.6753		Mi(Ct)	18.5	0.77	24.026
Mi(Ct)	19.5	0.77	25.3247		Mi(Ct)	18.5	0.77	24.026
Mi(Ct)	19.4	0.73	26.5753		Mi(Ct)	18.7	0.73	25.6164
Means	19.26	0.77	25.0366		Means	18.56	0.77	24.1261
B. megaterium	20	0.55	36.3636		B. megaterium	20.5	0.58	35.3448
B. megaterium	20	0.58	34.4828		B. megaterium	20.5	0.59	34.7458
B. megaterium	20	0.56	35.7143		B. megaterium	20.7	0.58	35.6897
B. megaterium	20	0.59	33.8983		B. megaterium	20.5	0.59	34.7458
B. megaterium	20.1	0.58	34.6552		B. megaterium	20.7	0.58	35.6897
Means	20.02	0.572	35.0228		Means	20.58	0.584	35.2431
H3BO3	22.5	0.51	44.1176		H3BO3	21.7	0.57	38.0702
H3BO3	22.3	0.5	44.6		H3BO3	21.8	0.58	37.5862
H3BO3	22	0.51	43.1373		H3BO3	21.7	0.59	36.7797
H3BO3	22.2	0.5	44.4		H3BO3	21.9	0.54	40.5556
H3BO3	22.4	0.5	44.8		H3BO3	21.8	0.57	38.2456
Means	22.28	0.504	44.211		Means	21.78	0.57	38.2474
H3BO3+ Ca(NO3)2	20.7	0.56	36.9643		H3BO3+ Ca(NO3)2	20.1	0.78	25.7692
H3BO3+ Ca(NO3)2	20.6	0.52	39.6154		H3BO3+ Ca(NO3)2	20	0.79	25.3165
H3BO3+ Ca(NO3)2	20.7	0.59	35.0847		H3BO3+ Ca(NO3)2	19.9	0.78	25.5128
H3BO3+ Ca(NO3)2	20.8	0.56	37.1429		H3BO3+ Ca(NO3)2	20.1	0.79	25.443
H3BO3+ Ca(NO3)2	20.7	0.54	38.3333		H3BO3+ Ca(NO3)2	20.1	0.78	25.7692
Means	20.7	0.554	37.4281		Means	20.04	0.784	25.5622
H3BO3 + Chitosan	21.5	0.52	41.3462		H3BO3 + Chitosan	22.3	0.53	42.0755
H3BO3 + Chitosan	21.5	0.51	42.1569		H3BO3 + Chitosan	22.3	0.54	41.2963
H3BO3 + Chitosan	21.2	0.51	41.5686		H3BO3 + Chitosan	22.3	0.54	41.2963
H3BO3 + Chitosan	21.1	0.52	40.5769		H3BO3 + Chitosan	22.2	0.53	41.8868
H3BO3 + Chitosan	21	0.53	39.6226		H3BO3 + Chitosan	22.2	0.55	40.3636
Means	21.26	0.518	41.0542		Means	22.26	0.538	41.3837
Oxamyl	19.8	0.65	30.4615		Oxamyl	20.3	0.65	31.2308
Oxamyl	19.6	0.62	31.6129		Oxamyl	20.3	0.62	32.7419
Oxamyl	19.8	0.63	31.4286		Oxamyl	20.2	0.63	32.0635
Oxamyl	19.5	0.62	31.4516		Oxamyl	20.3	0.64	31.7188
Oxamyl	19.5	0.64	30.4688		Oxamyl	20.4	0.64	31.875
Means	19.64	0.632	31.0847		Means	20.3	0.636	31.926
Fig 4. Effect of different treatments on chemical characteristics of the berry juice from Thompson seedless grapes.
	(A) TSS (%), (B) Acidity (%), and (C) TSS/acidity ratio
							Treatments	Bud behavior
								TSS (%)		Acidity (%)		TSS/acidity ratio
								1st Season-2018	2nd Season-2019	1st Season-2018	2nd Season-2019	1st Season-2018	2nd Season-2019
							Mi(Ct)	19.26	18.56	0.77	0.77	25.04	24.13
							B. megaterium	20.02	20.58	0.57	0.58	35.02	35.24
							H3BO3	22.28	21.78	0.5	0.57	44.21	38.25
							H3BO3+ Ca(NO3)2	20.7	20.04	0.55	0.78	37.43	25.56
							H3BO3+ chitosan	21.26	22.26	0.52	0.54	41.05	41.38
							Oxamyl	19.64	20.3	0.63	0.64	31.08	31.93
							L.S.D0.05	0.2151	0.3121	0.0227	0.0339	1.3556	2.073

## Sheet: Data for Fig5
1st Season-2018										2nd Season-2019
Treatment	Cluster weight (g)	Cluster length (cm)	Cluster width (cm)	100 Berry weight (g)	100 Berry volume (cm3)	Berry length (mm)	Berry width (mm)	Berry length/width ratio		Treatment	Cluster weight (g)	Cluster length (cm)	Cluster width (cm)	100 Berry weight (g)	100 Berry volume (cm3)	Berry length (mm)	Berry width (mm)	Berry length/width ratio
Mi(Ct)	344	14	8	110.25	110	8.4	5.6	1.5		Mi(Ct)	314	11	6	103.35	105	8.4	5.7	1.47368
Mi(Ct)	333	14	7	112.35	105	7.9	6.2	1.27419		Mi(Ct)	312	12	7	101.25	105	7.9	6	1.31667
Mi(Ct)	320	13	8	106.65	110	8.3	5.7	1.45614		Mi(Ct)	317	13	6	102.35	106	8.3	5.7	1.45614
Mi(Ct)	381	13	7	102.35	108	7.4	6.4	1.15625		Mi(Ct)	312	12	7	102.55	106	7.4	6	1.23333
Mi(Ct)	328	14	8	108.45	105	7.8	5.9	1.32203		Mi(Ct)	312	11	8	103.45	105	7.8	5.8	1.34483
Means	341.2	13.6	7.6	108.01	107.6	7.96	5.96	1.34172		Means	313.4	11.8	6.8	102.59	105.4	7.96	5.84	1.36493
B. megaterium	375	16	9	175.35	180	15.16	10.95	1.38447		B. megaterium	415	18	13	175.45	185	15.62	10.95	1.42648
B. megaterium	370	16	10	174.65	185	15.65	10.85	1.4424		B. megaterium	410	19	13	174.35	185	15.65	10.85	1.4424
B. megaterium	380	15	10	176.85	182	15.3	10.46	1.46272		B. megaterium	410	19	14	176.85	186	15.45	10.46	1.47706
B. megaterium	380	15	9	174.65	185	15.25	10.54	1.44687		B. megaterium	400	19	14	174.65	185	15.25	10.54	1.44687
B. megaterium	380	16	9	172.54	185	15.45	10.34	1.4942		B. megaterium	415	19	13	174.45	184	15.45	10.34	1.4942
Means	377	15.6	9.4	174.808	183.4	15.362	10.628	1.44613		Means	410	18.8	13.4	175.15	185	15.484	10.628	1.4574
H3BO3	590	21	13	230.45	270	20.2	14.13	1.42958		H3BO3	520	20	13	195.53	195	16.63	11.27	1.4756
H3BO3	570	22	13	230.23	256	21	14.73	1.42566		H3BO3	510	21	13	194.65	194	16.46	11.48	1.4338
H3BO3	580	21	12	232.35	259	20.45	14.14	1.44625		H3BO3	520	21	13	166.86	192	16.83	11.35	1.48282
H3BO3	540	22	13	235.45	260	20.65	14.8	1.39527		H3BO3	500	20	14	196.5	194	16.85	11.56	1.45761
H3BO3	560	21	13	228.25	270	20.25	14	1.44643		H3BO3	520	22	14	198.45	195	16.56	11.32	1.4629
Means	568	21.4	12.8	231.346	263	20.51	14.36	1.42864		Means	514	20.8	13.4	190.398	194	16.666	11.396	1.46255
H3BO3+ Ca(NO3)2	410	16	11	178.35	195	16.63	11.27	1.4756		H3BO3+ Ca(NO3)2	410	19	11	130.44	145	13.87	11.22	1.23619
H3BO3+ Ca(NO3)2	415	18	10	178.45	192	16.3	11.48	1.41986		H3BO3+ Ca(NO3)2	420	17	12	132.23	146	13.86	11.5	1.20522
H3BO3+ Ca(NO3)2	410	17	10	179.45	190	16.83	11.35	1.48282		H3BO3+ Ca(NO3)2	410	19	12	135.76	148	13.45	11.32	1.18816
H3BO3+ Ca(NO3)2	400	17	9	179.25	192	16.34	11.56	1.41349		H3BO3+ Ca(NO3)2	400	18	11	135.97	150	13.98	11.37	1.22955
H3BO3+ Ca(NO3)2	410	16	10	176.65	195	16.56	11.32	1.4629		H3BO3+ Ca(NO3)2	400	17	12	135.35	150	13.85	11.45	1.20961
Means	409	16.8	10	178.43	192.8	16.532	11.396	1.45093		Means	408	18	11.6	133.95	147.8	13.802	11.372	1.21374
H3BO3 + Chitosan	475	18	11	185.23	210	17.43	12.23	1.42518		H3BO3 + Chitosan	545	22	14	191.35	207	17.12	12.23	1.39984
H3BO3 + Chitosan	480	18	10	185.45	205	17.13	12.45	1.3759		H3BO3 + Chitosan	555	21	15	194.5	205	17.13	12.45	1.3759
H3BO3 + Chitosan	485	19	11	186.75	200	17.37	12.65	1.37312		H3BO3 + Chitosan	550	21	14	192.35	207	17.15	12.65	1.35573
H3BO3 + Chitosan	470	18	11	188.25	205	17.03	12.23	1.39248		H3BO3 + Chitosan	540	21	15	192.75	205	17.03	12.23	1.39248
H3BO3 + Chitosan	460	18	11	187.35	207	17.22	12.32	1.39773		H3BO3 + Chitosan	540	22	14	190.75	209	17.22	12.32	1.39773
Means	474	18.2	10.8	186.606	205.4	17.236	12.376	1.39288		Means	546	21.4	14.4	192.34	206.6	17.13	12.376	1.38434
Oxamyl	520	19	12	210.65	230	19.32	13.53	1.42794		Oxamyl	595	24	15	200.5	270	20.2	14.13	1.42958
Oxamyl	510	19	11	210.35	235	18.95	13.86	1.36724		Oxamyl	600	24	15	198.75	280	20	14.73	1.35777
Oxamyl	520	20	12	209.35	220	19.5	13.2	1.47727		Oxamyl	585	21	16	202.65	272	20.1	14.14	1.4215
Oxamyl	500	20	12	205.75	225	18.95	13.36	1.41841		Oxamyl	590	22	15	205.54	279	20	14.8	1.35135
Oxamyl	520	19	11	202.75	240	19.45	13.36	1.45584		Oxamyl	580	21	15	198.85	272	20.1	14	1.43571
Means	514	19.4	11.6	207.77	230	19.234	13.462	1.42934		Means	590	22.4	15.2	201.258	274.6	20.08	14.36	1.39918
Fig 5. Effect of different treatments on relevant fruit parameters in Thompson seedless grapes
	(A) Cluster weight (g), (B) Cluster length (cm), (C) Cluster width (cm), (D) 100 Berry weight (g), (E) Berry length (mm), (F) Berry width (mm), (G) Shape index, and (H) 100 Berry volume (cm3).
	Treatment	Cluster weight (g)		Cluster length (cm)		Cluster width (cm)		100 Berry weight (g)		100 Berry volume (cm3)		Berry length (mm)		Berry width (mm)		Berry length/width ratio
		1st Season-2018	2nd Season-2019	1st Season-2018	2nd Season-2019	1st Season-2018	2nd Season-2019	1st Season-2018	2nd Season-2019	1st Season-2018	2nd Season-2019	1st Season-2018	2nd Season-2019	1st Season-2018	2nd Season-2019	1st Season-2018	2nd Season-2019
	Control	341.2	313.4	13.6	11.8	7.6	6.8	108.01	102.59	107.6	105.4	7.96	7.96	5.96	5.84	1.34	1.36
	B. megaterium	377	410	15.6	18.8	9.4	13.4	174.81	175.15	183.4	185	15.36	15.48	10.63	10.63	1.44	1.46
	H₃BO₃	568	514	21.4	20.8	12.8	13.4	231.35	190.4	263	194	20.51	16.67	14.36	11.4	1.43	1.46
	H₃BO₃ + Ca (NO₃)₂	409	408	16.8	18	10	11.6	178.43	133.95	192.8	147.8	16.53	13.8	11.4	11.37	1.45	1.21
	H₃BO₃ + Chitosan	474	546	18.2	21.4	10.8	14.4	186.61	192.34	205.4	206.6	17.24	17.13	12.38	12.38	1.39	1.38
	Oxamyl	514	590	19.4	22.4	11.6	15.2	207.77	201.26	230	274.6	19.23	20.08	13.46	14.36	1.43	1.4
	LSD0.05	18.175	9.1884	0.7722	1.2152	0.715	0.7772	3.3194	7.4611	6.194	4.0303	0.3587	0.2773	0.3496	0.3282	0.0836	0.0806
